# Supplementary material for: Variant to function mapping at single-cell resolution through network propagation
Source: Nat Biotechnol. 2022 Jun 6;40(11):1644–53. doi: 10.1038/s41587-022-01341-y (PMC9646486; doi:10.1038/s41587-022-01341-y)
Supplement: Supplementary file 2 — Supplementary Tables 1–5 [file 41587_2022_1341_MOESM2_ESM.xlsx]

## Sheet: Supplementary Table 1
Supplementary Table 1: Fine-mapped variants of COVID19 severity trait.
seqnames	start	end	PP	reigonIDD	SNP	freq	b	p	sentinel
chr13	46865283	46865284	0.5234	1	13:46865283:A:G	0.2506	0.21005	3.01637e-07	Y
chr13	46864803	46864804	0.4497	1	13:46864803:G:A
chr13	46863963	46863964	0.0016	1	13:46863963:T:C
chr17	44189067	44189068	0.1604	2	17:44189067:A:G	0.4148	-0.16737	7.03359e-07	Y
chr17	43933307	43933308	0.0628	2	17:43933307:T:C
chr17	44184828	44184829	0.0206	2	17:44184828:G:T
chr17	44265839	44265840	0.0197	2	17:44265839:C:T
chr17	44289832	44289833	0.0143	2	17:44289832:A:G
chr17	43994021	43994022	0.0028	2	17:43994021:T:C
chr17	44063723	44063724	0.0012	2	17:44063723:A:C
chr3	46108285	46108286	0.0457	3	3:46108285:C:T	0.1741	0.27156	5.42435e-09	Y
chr3	45850783	45850784	0.0433	3	3:45850783:T:A
chr3	46108400	46108401	0.0406	3	3:46108400:G:A
chr3	46111759	46111760	0.026	3	3:46111759:G:A
chr3	46114216	46114217	0.0259	3	3:46114216:A:G
chr3	46111081	46111082	0.0233	3	3:46111081:A:G
chr3	46049765	46049766	0.0136	3	3:46049765:T:C
chr3	45841938	45841939	0.0113	3	3:45841938:C:T
chr3	45864732	45864733	0.0106	3	3:45864732:T:C
chr3	45867440	45867441	0.0101	3	3:45867440:A:G
chr3	45843242	45843243	0.0099	3	3:45843242:G:A
chr3	45859651	45859652	0.0093	3	3:45859651:G:A
chr3	46095336	46095337	0.0091	3	3:46095336:T:C
chr3	46142464	46142465	0.0084	3	3:46142464:C:T
chr3	45880481	45880482	0.0081	3	3:45880481:T:C
chr3	45861932	45861933	0.008	3	3:45861932:G:A
chr3	45844198	45844199	0.0079	3	3:45844198:A:C
chr3	46107498	46107499	0.0078	3	3:46107498:A:G
chr3	46102173	46102174	0.0073	3	3:46102173:G:C
chr3	45862952	45862953	0.0067	3	3:45862952:T:C
chr3	45889921	45889922	0.0067	3	3:45889921:A:T
chr3	46082481	46082482	0.0067	3	3:46082481:G:A
chr3	45871908	45871909	0.0066	3	3:45871908:G:A
chr3	45888690	45888691	0.0066	3	3:45888690:A:G
chr3	46010007	46010008	0.0066	3	3:46010007:T:C
chr3	46099154	46099155	0.0065	3	3:46099154:C:T
chr3	46100491	46100492	0.0065	3	3:46100491:C:T
chr3	46007823	46007824	0.0064	3	3:46007823:G:T
chr3	45846769	45846770	0.0063	3	3:45846769:A:G
chr3	46049827	46049828	0.0063	3	3:46049827:G:T
chr3	46116010	46116011	0.0062	3	3:46116010:T:A
chr3	46111213	46111214	0.0061	3	3:46111213:T:C
chr3	46117096	46117097	0.0061	3	3:46117096:A:G
chr3	46117960	46117961	0.0061	3	3:46117960:A:G
chr3	46143187	46143188	0.0061	3	3:46143187:C:T
chr3	46144981	46144982	0.006	3	3:46144981:G:T
chr3	46120517	46120518	0.0059	3	3:46120517:A:G
chr3	46147504	46147505	0.0058	3	3:46147504:A:G
chr3	46009487	46009488	0.0057	3	3:46009487:G:A
chr3	45889949	45889950	0.0056	3	3:45889949:C:T
chr3	46007825	46007826	0.0056	3	3:46007825:T:C
chr3	46008087	46008088	0.0056	3	3:46008087:G:A
chr3	46107601	46107602	0.0056	3	3:46107601:A:G
chr3	46012279	46012280	0.0055	3	3:46012279:T:C
chr3	46013832	46013833	0.0055	3	3:46013832:C:T
chr3	46014545	46014546	0.0055	3	3:46014545:T:G
chr3	46063329	46063330	0.0055	3	3:46063329:T:C
chr3	46094063	46094064	0.0055	3	3:46094063:A:G
chr3	46096798	46096799	0.0055	3	3:46096798:T:C
chr3	46146314	46146315	0.0055	3	3:46146314:G:T
chr3	46068473	46068474	0.0054	3	3:46068473:A:G
chr3	46100138	46100139	0.0054	3	3:46100138:C:G
chr3	45899651	45899652	0.0053	3	3:45899651:A:G
chr3	46095104	46095105	0.0053	3	3:46095104:A:G
chr3	46098526	46098527	0.0053	3	3:46098526:C:G
chr3	46051702	46051703	0.0052	3	3:46051702:G:A
chr3	46072839	46072840	0.0052	3	3:46072839:C:T
chr3	46101466	46101467	0.0052	3	3:46101466:C:T
chr3	46141844	46141845	0.0052	3	3:46141844:G:A
chr3	45843315	45843316	0.0051	3	3:45843315:C:T
chr3	46049764	46049765	0.005	3	3:46049764:G:A
chr3	46069573	46069574	0.005	3	3:46069573:A:C
chr3	46071763	46071764	0.005	3	3:46071763:T:C
chr3	46071868	46071869	0.005	3	3:46071868:A:G
chr3	46072630	46072631	0.005	3	3:46072630:C:T
chr3	46074858	46074859	0.005	3	3:46074858:G:A
chr3	46075090	46075091	0.005	3	3:46075090:A:C
chr3	46103680	46103681	0.005	3	3:46103680:G:T
chr3	46127557	46127558	0.005	3	3:46127557:G:A
chr3	46006341	46006342	0.0049	3	3:46006341:C:G
chr3	46056162	46056163	0.0049	3	3:46056162:G:A
chr3	46070337	46070338	0.0049	3	3:46070337:C:G
chr3	46070353	46070354	0.0049	3	3:46070353:A:C
chr3	46123043	46123044	0.0049	3	3:46123043:A:G
chr3	46128542	46128543	0.0049	3	3:46128542:G:A
chr3	45960646	45960647	0.0048	3	3:45960646:T:C
chr3	46007488	46007489	0.0048	3	3:46007488:G:A
chr3	46051774	46051775	0.0048	3	3:46051774:G:A
chr3	46077332	46077333	0.0048	3	3:46077332:A:G
chr3	46123055	46123056	0.0048	3	3:46123055:C:T
chr3	46124418	46124419	0.0048	3	3:46124418:A:G
chr3	46131225	46131226	0.0048	3	3:46131225:C:G
chr3	45960700	45960701	0.0047	3	3:45960700:C:T
chr3	46011436	46011437	0.0047	3	3:46011436:A:G
chr3	46015933	46015934	0.0047	3	3:46015933:T:C
chr3	46051908	46051909	0.0047	3	3:46051908:A:G
chr3	46073314	46073315	0.0047	3	3:46073314:T:C
chr3	46073923	46073924	0.0047	3	3:46073923:A:G
chr3	46006239	46006240	0.0046	3	3:46006239:A:G
chr3	46006269	46006270	0.0046	3	3:46006269:C:T
chr3	46015569	46015570	0.0046	3	3:46015569:T:C
chr3	46022833	46022834	0.0046	3	3:46022833:G:A
chr3	46065963	46065964	0.0046	3	3:46065963:G:A
chr3	46072768	46072769	0.0046	3	3:46072768:G:A
chr3	46087992	46087993	0.0046	3	3:46087992:G:A
chr3	46064618	46064619	0.0045	3	3:46064618:G:C
chr3	46065763	46065764	0.0045	3	3:46065763:G:A
chr3	46063753	46063754	0.0044	3	3:46063753:T:C
chr3	46128709	46128710	0.0044	3	3:46128709:T:C
chr3	46128713	46128714	0.0044	3	3:46128713:A:G
chr3	46054156	46054157	0.0043	3	3:46054156:G:T
chr3	46057867	46057868	0.0043	3	3:46057867:A:G
chr3	46059484	46059485	0.0043	3	3:46059484:T:C
chr3	46135690	46135691	0.0043	3	3:46135690:G:A
chr3	46018344	46018345	0.0042	3	3:46018344:G:A
chr3	46047658	46047659	0.0042	3	3:46047658:G:C
chr3	46052800	46052801	0.0042	3	3:46052800:G:A
chr3	46061304	46061305	0.0042	3	3:46061304:A:G
chr3	46061840	46061841	0.0042	3	3:46061840:A:G
chr3	46138842	46138843	0.0042	3	3:46138842:A:T
chr3	46035097	46035098	0.004	3	3:46035097:A:G
chr3	46055250	46055251	0.004	3	3:46055250:G:A
chr3	46056911	46056912	0.004	3	3:46056911:T:A
chr3	46081306	46081307	0.004	3	3:46081306:T:C
chr3	46136438	46136439	0.004	3	3:46136438:A:G
chr3	46140073	46140074	0.0039	3	3:46140073:G:T
chr3	45962603	45962604	0.0038	3	3:45962603:A:G
chr3	46003496	46003497	0.0038	3	3:46003496:T:C
chr3	46046459	46046460	0.0038	3	3:46046459:G:A
chr3	46052263	46052264	0.0038	3	3:46052263:G:C
chr3	46061997	46061998	0.0038	3	3:46061997:T:C
chr3	45999209	45999210	0.0037	3	3:45999209:A:G
chr3	46003537	46003538	0.0037	3	3:46003537:G:A
chr3	46024529	46024530	0.0037	3	3:46024529:T:A
chr3	46025048	46025049	0.0037	3	3:46025048:G:A
chr3	46068835	46068836	0.0037	3	3:46068835:G:T
chr3	46071081	46071082	0.0037	3	3:46071081:G:A
chr3	46041837	46041838	0.0036	3	3:46041837:C:T
chr3	46002963	46002964	0.0035	3	3:46002963:G:C
chr3	46072519	46072520	0.0035	3	3:46072519:G:A
chr3	46001720	46001721	0.0034	3	3:46001720:T:G
chr3	45976662	45976663	0.0033	3	3:45976662:C:T
chr3	46138455	46138456	0.0033	3	3:46138455:G:A
chr3	45843439	45843440	0.0032	3	3:45843439:G:T
chr3	45993645	45993646	0.0032	3	3:45993645:C:T
chr3	46053581	46053582	0.0032	3	3:46053581:A:T
chr3	46053968	46053969	0.0032	3	3:46053968:A:G
chr3	46058908	46058909	0.0032	3	3:46058908:G:A
chr3	46067507	46067508	0.0032	3	3:46067507:T:G
chr3	45975443	45975444	0.0031	3	3:45975443:C:T
chr3	46000728	46000729	0.0031	3	3:46000728:T:G
chr3	46000870	46000871	0.0031	3	3:46000870:G:A
chr3	46001367	46001368	0.0031	3	3:46001367:C:A
chr3	46061218	46061219	0.0031	3	3:46061218:T:C
chr3	45981171	45981172	0.003	3	3:45981171:C:T
chr3	45983476	45983477	0.003	3	3:45983476:T:A
chr3	46039060	46039061	0.003	3	3:46039060:G:C
chr3	46039868	46039869	0.003	3	3:46039868:A:G
chr3	46064626	46064627	0.003	3	3:46064626:C:G
chr3	46138107	46138108	0.003	3	3:46138107:G:A
chr3	45848760	45848761	0.0029	3	3:45848760:G:C
chr3	46001227	46001228	0.0029	3	3:46001227:G:A
chr3	45996501	45996502	0.0028	3	3:45996501:A:G
chr3	45985347	45985348	0.0025	3	3:45985347:C:G
chr3	45901089	45901090	0.0024	3	3:45901089:C:T
chr3	45995748	45995749	0.0024	3	3:45995748:T:C
chr3	46056173	46056174	0.0024	3	3:46056173:C:T
chr3	45997263	45997264	0.0023	3	3:45997263:T:C
chr3	46057233	46057234	0.0023	3	3:46057233:C:A
chr3	46072704	46072705	0.0023	3	3:46072704:G:A
chr3	45974092	45974093	0.0022	3	3:45974092:G:A
chr3	45989921	45989922	0.0018	3	3:45989921:G:T
chr3	46074711	46074712	0.0018	3	3:46074711:G:A
chr3	45970391	45970392	0.0017	3	3:45970391:G:A
chr3	45989873	45989874	0.0017	3	3:45989873:C:T
chr3	45968043	45968044	0.0016	3	3:45968043:T:G
chr3	46154272	46154273	0.0014	3	3:46154272:T:C
chr3	46154457	46154458	0.0014	3	3:46154457:G:A
chr3	46055716	46055717	0.0013	3	3:46055716:G:A
chr3	46172824	46172825	0.0012	3	3:46172824:T:C
chr3	45960420	45960421	0.0011	3	3:45960420:G:C
chr3	46173072	46173073	0.0011	3	3:46173072:G:C
chr3	168385423	168385424	0.5145	4	3:168385423:G:C	0.1205	0.34818	1.96665e-07	Y
chr3	168362070	168362071	0.2343	4	3:168362070:C:T
chr3	168355091	168355092	0.096	4	3:168355091:C:T
chr3	168376381	168376382	0.0226	4	3:168376381:A:C
chr3	168395072	168395073	0.0168	4	3:168395072:A:G
chr3	168574612	168574613	0.009	4	3:168574612:A:G
chr3	168573198	168573199	0.0081	4	3:168573198:T:C
chr3	168576884	168576885	0.008	4	3:168576884:T:C
chr3	168415506	168415507	0.005	4	3:168415506:A:G
chr3	168550544	168550545	0.0046	4	3:168550544:A:G
chr3	168540550	168540551	0.0045	4	3:168540550:G:A
chr3	168545727	168545728	0.0043	4	3:168545727:G:A
chr3	168552898	168552899	0.0042	4	3:168552898:C:T
chr3	168538517	168538518	0.0037	4	3:168538517:A:G
chr3	168543478	168543479	0.0035	4	3:168543478:C:T
chr3	168484795	168484796	0.0034	4	3:168484795:G:T
chr3	168536617	168536618	0.0034	4	3:168536617:T:G
chr3	168472077	168472078	0.0033	4	3:168472077:G:A
chr3	168471828	168471829	0.0032	4	3:168471828:G:C
chr3	168502485	168502486	0.003	4	3:168502485:C:T
chr3	168502492	168502493	0.003	4	3:168502492:T:C
chr3	168441892	168441893	0.0028	4	3:168441892:C:G
chr3	168516057	168516058	0.0028	4	3:168516057:C:T
chr3	168427054	168427055	0.0027	4	3:168427054:G:T
chr3	168459542	168459543	0.0027	4	3:168459542:C:A
chr3	168433334	168433335	0.0026	4	3:168433334:G:T
chr3	168478652	168478653	0.0025	4	3:168478652:T:C
chr3	168494613	168494614	0.0025	4	3:168494613:G:A
chr3	168505913	168505914	0.0024	4	3:168505913:A:G
chr3	168508322	168508323	0.0024	4	3:168508322:T:G
chr3	168564191	168564192	0.0018	4	3:168564191:T:C
chr3	168579334	168579335	0.0015	4	3:168579334:T:C
chr3	168461563	168461564	0.0011	4	3:168461563:A:G
chr5	163125305	163125306	0.8695	5	5:163125305:T:C	0.1532	0.27108	9.12924e-07	Y
chr5	163481467	163481468	0.0024	5	5:163481467:A:G
chr5	163105541	163105542	0.0022	5	5:163105541:G:T
chr5	163046389	163046390	0.0014	5	5:163046389:G:T
chr7	134667121	134667122	0.3881	6	7:134667121:C:T	0.08598	0.53835	3.62982e-07	Y
chr7	134704170	134704171	0.3155	6	7:134704170:G:C
chr7	134794962	134794963	0.0412	6	7:134794962:A:C
chr7	134630256	134630257	0.0408	6	7:134630256:A:G
chr7	134946430	134946431	0.0142	6	7:134946430:A:G
chr7	134957342	134957343	0.0122	6	7:134957342:T:C
chr7	134961421	134961422	0.0109	6	7:134961421:C:A
chr7	134953009	134953010	0.0087	6	7:134953009:T:C
chr7	134948774	134948775	0.0085	6	7:134948774:G:A
chr7	134953951	134953952	0.0082	6	7:134953951:C:T
chr7	134955064	134955065	0.0075	6	7:134955064:C:G
chr7	134954478	134954479	0.0072	6	7:134954478:T:C
chr7	134954910	134954911	0.0069	6	7:134954910:T:C
chr7	134954864	134954865	0.0067	6	7:134954864:C:T
chr7	134952210	134952211	0.0049	6	7:134952210:G:C
chr7	134965925	134965926	0.0047	6	7:134965925:T:G
chr7	134958467	134958468	0.0045	6	7:134958467:G:A
chr7	134953228	134953229	0.0043	6	7:134953228:C:T
chr7	134945875	134945876	0.003	6	7:134945875:T:G
chr7	134952980	134952981	0.0029	6	7:134952980:C:T
chr7	134962043	134962044	0.0029	6	7:134962043:C:G
chr7	134945413	134945414	0.0027	6	7:134945413:G:A
chr7	134788670	134788671	0.0023	6	7:134788670:T:C
chr7	134793683	134793684	0.002	6	7:134793683:C:G
chr7	134225413	134225414	0.0018	6	7:134225413:G:A
chr7	134770218	134770219	0.0017	6	7:134770218:A:G
chr7	134838083	134838084	0.0017	6	7:134838083:G:A
chr7	134825103	134825104	0.0016	6	7:134825103:T:G
chr7	134833870	134833871	0.0016	6	7:134833870:C:T
chr7	134703524	134703525	0.0015	6	7:134703524:A:G
chr7	134808406	134808407	0.0015	6	7:134808406:T:A
chr7	134708389	134708390	0.0014	6	7:134708389:G:A
chr7	134692203	134692204	0.0013	6	7:134692203:A:G
chr7	134898284	134898285	0.0013	6	7:134898284:T:G
chr7	134704261	134704262	0.0012	6	7:134704261:T:G
chr7	134704268	134704269	0.0012	6	7:134704268:T:C
chr9	23547543	23547544	0.4175	7	9:23547543:T:C	0.085	0.64072	7.85753e-07	Y
chr9	23552174	23552175	0.125	7	9:23552174:A:C
chr9	23553800	23553801	0.1182	7	9:23553800:C:T
chr9	23567423	23567424	0.0075	7	9:23567423:G:A
chr9	23687983	23687984	0.0052	7	9:23687983:G:A
chr9	23688215	23688216	0.0039	7	9:23688215:A:G
chr9	23576726	23576727	0.0031	7	9:23576726:A:T
chr9	24025680	24025681	0.0027	7	9:24025680:A:G
chr9	23687984	23687985	0.0023	7	9:23687984:C:G
chr9	23297238	23297239	0.0018	7	9:23297238:A:G

## Sheet: Supplementary Table 2
Supplementary Table 2: Cell type specificity of the TRS in the COVID-19 PBMC scATAC-seq dataset. For each cell type, we have compared the TRSs of one cell type and the remaining cell types by using the one-tailed Student’s t-test method to determine the statistical significance of enrichment.
cell_type	avg_TRS	p_value	z_stat
CD14+ Monocytes	2.53327	0	62.1651
CD16+ Monocytes	2.18027	5.29e-135	25.4423
DC	2.04602	6.26e-52	15.5181
Memory CD4	1.88662	5.74e-140	25.392
Other T	1.50388	0.994608	-2.5506
Effector CD8	1.45172	1	-7.62675
Naive T	1.4016	1	-18.528
NK	1.20824	1	-6.3886
MAIT	1.10801	1	-5.84834
Undefined	1.05406	1	-53.001
Memory CD8	1.04569	1	-17.1336
Plasma	1.00967	1	-41.1204
Other B	0.671588	1	-45.6902
Memory B	0.50865	1	-109.921
Naive B	0.352623	1	-137.96

## Sheet: Supplementary Table 3
Supplementary Table 3: Fine-mapped variants of the ALL risk trait.
reigon	chromosome	pos_hg19	liftID	PP
8q24	chr8	130156143	chr8_129143897_A_G	0.200826
8q24	chr8	130154246	chr8_129142000_G_A	0.127168
8q24	chr8	130155860	chr8_129143614_C_T	0.112915
8q24	chr8	130155422	chr8_129143176_A_G	0.111411
ARID5B	chr10	63777087	chr10_62017328_C_T	0.625291
ARID5B	chr10	63776892	chr10_62017133_C_A	0.559867
ARID5B	chr10	63721176	chr10_61961417_C_T	0.503807
ARID5B	chr10	63777974	chr10_62018215_G_A	0.279422
ARID5B	chr10	63725942	chr10_61966183_G_A	0.222946
ARID5B	chr10	63768270	chr10_62008511_G_A	0.182657
ARID5B	chr10	63768063	chr10_62008304_T_C	0.168636
ARID5B	chr10	63752159	chr10_61992400_T_G	0.154308
ARID5B	chr10	63719739	chr10_61959980_C_T	0.144339
ARID5B	chr10	63754024	chr10_61994265_T_A	0.120647
BAK1	chr6	33546837	chr6_33579060_T_C	0.38129
BAK1	chr6	33546930	chr6_33579153_T_C	0.349524
BAK1	chr6	33541507	chr6_33573730_A_G	0.219523
CDKN2A	chr9	21993964	chr9_21993965_T_C	0.926662
CDKN2A	chr9	22090530	chr9_22090531_C_G	0.325706
CDKN2A	chr9	22047945	chr9_22047946_T_C	0.211441
CDKN2A	chr9	21966527	chr9_21966528_C_G	0.115167
CEBPE	chr14	23589349	chr14_23120140_A_G	0.99956
CEBPE	chr14	23592617	chr14_23123408_A_C	0.764018
ELK3	chr12	96688230	chr12_96294452_G_A	0.501817
ELK3	chr12	96645605	chr12_96251827_A_C	0.271426
ERG	chr21	39784752	chr21_38412830_T_C	0.270162
ERG	chr21	39807033	chr21_38435111_T_C	0.160559
GATA3	chr10	8104208	chr10_8062245_C_A	0.826008
GATA3	chr10	8101927	chr10_8059964_T_C	0.0714969
IKZF1	chr7	50458446	chr7_50390748_G_A	1
IKZF1	chr7	50457637	chr7_50389939_G_T	0.905397
IKZF1	chr7	50355207	chr7_50315611_G_C	0.606824
IKZF1	chr7	50477687	chr7_50409989_G_A	0.199423
IKZF1	chr7	50352695	chr7_50313099_C_T	0.193577
IKZF1	chr7	50477514	chr7_50409816_T_G	0.145472
IKZF1	chr7	50477611	chr7_50409913_G_A	0.110806
IKZF1	chr7	50477144	chr7_50409446_G_A	0.106097
IKZF3	chr17	38007321	chr17_39851068_T_G	0.382241
JMJD1C	chr10	64208676	chr10_62448917_C_T	0.217508
LHPP	chr10	126293309	chr10_124604740_A_G	0.119552
MYB	chr6	135485498	chr6_135164360_G_A	0.108335
MYB	chr6	135536021	chr6_135214883_C_T	0.04824
MYB	chr6	135143191	chr6_134822053_G_A	0.0434665
MYB	chr6	135485094	chr6_135163956_C_T	0.0422326
MYB	chr6	135486022	chr6_135164884_A_G	0.0392493
MYB	chr6	135537193	chr6_135216055_A_G	0.0389943
MYB	chr6	135481885	chr6_135160747_T_A	0.0326968
PIP42A	chr10	22847439	chr10_22558510_C_T	0.978196
PIP42A	chr10	22853102	chr10_22564173_T_C	0.969833
TET1	chr10	70329064	chr10_68569307_G_A	0.232717
TET1	chr10	70324814	chr10_68565057_G_T	0.0846394
TET1	chr10	70324448	chr10_68564691_A_G	0.0547491
TET1	chr10	70330410	chr10_68570653_A_G	0.051421

## Sheet: Supplementary Table 4
Supplementary Table 4: Cell type specificity of chromatin accessibility in the peak containing variant rs2239630 across cell populations during B cell development. For each cell type, we have compared the chromatin accessibility of the variant rs2239630 containing peak for cells within one cell type and the remaining cells to determine the statistical significance of cell-type specificity by usin…
cell_type	p_value
HSC/MPP	1
LMPP	0.958
CLP	1.25e-05
Pro-B	6.72e-19
Pre-B	2.01e-24
Naive B	0.902
Memory B	0.668
Plasma cell	0.0102

## Sheet: Supplementary Table 5
Supplementary Table 5: Spearman correlations and corresponding significance for selected TFs. We correlated single-cell SCAVENGE TRS with TF motif enrichments for individual cells across the entire B-cell developmental trajectory using the Spearman correlation method. The correlation scores are shown in this table for 14 TFs illustrated in Fig. 5 that are crucial for B cell lineage specification …
TFs	rho	p.value	fdr
PAX5	0.59158	0	0
ZEB1	0.521102	0	0
TCF3	0.496753	0	0
EBF1	0.478623	0	0
IRF4	0.464159	0	0
MEF2C	0.446256	0	0
BCL11A	0.413497	0	0
ERG	-0.121484	8.72e-50	1.54e-46
MYB	-0.143497	7.79e-60	1.37e-56
HOXA9	-0.330251	0	0
CEBPE	-0.397517	0	0
RUNX2	-0.406743	0	0
GATA3	-0.473287	0	0
NFE2	-0.5632	0	0
